# Supplementary material for: Deep learning to detect left ventricular structural abnormalities in chest X-rays
Source: Eur Heart J. 2024 Mar 20;45(22):2002–12. doi: 10.1093/eurheartj/ehad782 (PMC11156488; doi:10.1093/eurheartj/ehad782)
Supplement: ehad782_Supplementary_Data [file ehad782_supplementary_data.zip]

Archive with 21 entries (21 files):
- SupplementalMethods.docx
- SupplementaryFigure1.pdf
- SupplementaryFigure10Revised.pdf
- SupplementaryFigure11.pdf
- SupplementaryFigure12.pdf
- SupplementaryFigure2.pdf
- SupplementaryFigure3.pdf
- SupplementaryFigure4Revised.pdf
- SupplementaryFigure5.pdf
- SupplementaryFigure6.pdf
- SupplementaryFigure7.pdf
- SupplementaryFigure8Revised.pdf
- SupplementaryFigure9Revised.pdf
- SupplementaryTable1.docx
- SupplementaryTable2.docx
- SupplementaryTable3.docx
- SupplementaryTable4.docx
- SupplementaryTable5.docx
- SupplementaryTable6.docx
- SupplementaryTable7.docx
- SupplementaryTable8.docx
